# Supplementary material for: MAP kinase kinase 1 (MEK1) within extracellular vesicles inhibits tumour growth by promoting anti‐tumour immunity
Source: J Extracell Vesicles. 2024 Sep 27;13(10):e12515. doi: 10.1002/jev2.12515 (PMC11428867; doi:10.1002/jev2.12515)
Supplement: Supplementary file 2 — Supporting information [file JEV2-13-e12515-s001.xlsx]

## Sheet: Sheet1
	List of proteins identified in 8 out of 8 fibrosarcoma ECVs, also termed the “fibrosarcoma ECV signature”
	14-3-3E	CD9	F6WKE4	IF5A1	PPCE	STOM
	14-3-3F	CDC42	F8VPU2	ILK	PPIA	SYAC
	14-3-3G	CLH1	F8WIT2	IMB1	PPID	SYEP
	2AAA	CLIC1	FA10	IQGA1	PRDX6	SYK
	6PGD	CLIC4	FAS	ITB1	PRS7	TBA4A
	A1BN54	CNDP2	FINC	K6PL	PSMD2	TBB4B
	A2M	D3YW48	FPRP	KPRB	PSMD5	TBB5
	ABP1	D3YYM6	G3P	KPYM	PUR4	TCPB
	ACLY	D3Z0B7	G5E839	LAT1	PUR9	TCPE
	ACOC	DDX6	G5E8Y7	LDHA	RAB10	TCPH
	ACTG	DNJA1	GALK1	LEG1	RAB21	TCPZ
	ADA10	DNJA2	GBB1	LKHA4	RAB2A	TFR1
	ADK	DYHC1	GBLP	MBB1A	RAB7A	TLN1
	AL1L1	E9QAZ2	GDIR1	MFGM	RAN	TS101
	ANXA2	E9QPG8	GFPT1	MOES	RAP1A	TSP1
	ANXA5	EDH1	GNAI2	MYL6	RAP1B	UB2D3
	ANXA7	EDH2	GNAI3	NID1	RAP2B	UBA1
	ARF4	EDH3	GNAS2	NSF	RAP2C	UGPA
	ARP3	EF1A1	GRP78	PARVB	RHOA	URP2
	AT1A1	EF1G	GTR1	PCBP1	RIR1	VINC
	B1B0C7	EF2	H32	PDCD6	RL4	VP37B
	C1TC	EIF3C	H4	PDC6I	RL7	VPS28
	CAB39	ENPL	HBA	PDIA3	S10A6	VPS35
	CALM	EXT1	HS90B	PGK1	SDCB1	WDR1
	CD63	F2Z4A3	HTRA1	PGM1	SERA	XPP1
	CD81	F6SVV1	IF4A1	PLXA1	SERPH
