# Supplementary material for: MAP kinase kinase 1 (MEK1) within extracellular vesicles inhibits tumour growth by promoting anti‐tumour immunity
Source: J Extracell Vesicles. 2024 Sep 27;13(10):e12515. doi: 10.1002/jev2.12515 (PMC11428867; doi:10.1002/jev2.12515)
Supplement: Supplementary file 3 — Supporting information [file JEV2-13-e12515-s003.xlsx]

## Sheet: Sheet1
		Target, direction	Primer sequence (5’ to 3’)
		CCL2 forward	CAC TCA CCT GCT GCT ACT CA
		CCL2 reverse	GCT TGG TGA CAA AAA CTA CAG C
		CCL6 forward	TCA AGC CGG GCA TCA TCT TT
		CCL6 reverse	CTG CCC TCC TTC TCA AGC AA
		CCL7 forward	CCC TGG GAA GCT GTT ATC TTC AA
		CCL7 reverse	CTC GAC CCA CTT CTG ATG GG
		CCL12 forward	CGG GAA GCT GTG ATC TTC AGG A
		CCL12 reverse	TAA CCC ACT TCT CCT TGG GGT
		GBP4 forward	GGA GAA GCT AAC GAA GGA ACA A
		GBP4 reverse	TTC CAC AAG GGA ATC ACC ATT TT
		CXCL9 forward	TCT CGG ACT TCA CTC CAA CAC
		CXCL9 reverse	CTT ATC ACT AGG GTT CCT CGA ACT
		CXCL10 forward	CCA CGT GTT GAG ATC ATT GCC A
		CXCL10 reverse	CTC TGC TGT CCA TCC ATC GC
		CIITA forward	AAC TGC GAC CAG TTC AGC AA
		CIITA reverse	TCT GCT CCA ATG TGC TTG AAG A
